# Supplementary material for: Modified Baby Milk—Bioelements Composition and Toxic Elements Contamination
Source: Molecules. 2021 Jul 9;26(14):4184. doi: 10.3390/molecules26144184 (PMC8307874; doi:10.3390/molecules26144184)
Supplement: Supplementary file 1 [file molecules-26-04184-s001.zip]

Archive with 1 entries (1 files):
- molecules-1289207-supplementary.pdf
